# Supplementary material for: Strategies for the Management of a Pulmonary Function Laboratory
Source: CHEST Pulm. 2024 Apr 6;2(3):100055. doi: 10.1016/j.chpulm.2024.100055 (PMC13417573; doi:10.1016/j.chpulm.2024.100055)
Supplement: e-Online Data [file mmc2.xlsx]

## Sheet: Room 11
Date		FVC	z-score	FEV1	z-score	DLCO	z-score	VA	z-score	TLC	z-score	FRC	z-score
	Running Average 30 tests	#DIV/0!		#DIV/0!		#DIV/0!		#DIV/0!		#DIV/0!		#DIV/0!
	STDDEV 30 tests	#DIV/0!		#DIV/0!		#DIV/0!		#DIV/0!		#DIV/0!		#DIV/0!
	n of 100	0		0		0		0		0		0
